# Supplementary material for: Identification of Genes Related to Rapid Growth of Giant Grouper (Epinephelus lanceolatus) Based on Self-Cross Population of Hulong Hybrid Grouper (E. fuscoguttatus ♀ × E. lanceolatus ♂)
Source: Animals (Basel). 2025 Dec 15;15(24):3599. doi: 10.3390/ani15243599 (PMC12729531; doi:10.3390/ani15243599)
Supplement: Supplementary file 1 [file animals-15-03599-s001.zip]

Archive with 1 entries (1 files):
- animals-4023678-supplementary.pdf
